# Supplementary material for: Tree diversity drives diversity of arthropod herbivores, but successional stage mediates detritivores
Source: Ecol Evol. 2017 Sep 18;7(21):8753–60. doi: 10.1002/ece3.3411 (PMC5677472; doi:10.1002/ece3.3411)
Supplement: Supplementary file 2 [file ECE3-7-8753-s002.xlsx]

## Sheet: FullID_List
Feeding Group	Order	Subgroup	ParaSpecies	Abundance	Number Plots
Detritivores	Acari	none	acari1	34	11
Detritivores	Acari	none	acari10	9	2
Detritivores	Acari	none	acari2	2	2
Detritivores	Acari	none	acari3	3	3
Detritivores	Acari	none	acari4	2	2
Detritivores	Acari	none	acari5	39	2
Detritivores	Acari	none	acari6	1	1
Detritivores	Acari	mite	acarimite1	26	7
Detritivores	Acari	mite	acarimite2	2	2
Detritivores	Acari	mite	acarimite3	23	10
Detritivores	Acari	mite	acarimite4	4	2
Detritivores	Acari	unknown	acariunknown1	3	1
Predators	Araneae	spider	araneaespider1	34	15
Predators	Araneae	spider	araneaespider10	2	1
Predators	Araneae	spider	araneaespider11	12	11
Predators	Araneae	spider	araneaespider12	2	2
Predators	Araneae	spider	araneaespider13	4	4
Predators	Araneae	spider	araneaespider14	1	1
Predators	Araneae	spider	araneaespider15	4	4
Predators	Araneae	spider	araneaespider16	6	5
Predators	Araneae	spider	araneaespider17	2	2
Predators	Araneae	spider	araneaespider18	6	4
Predators	Araneae	spider	araneaespider19	7	5
Predators	Araneae	spider	araneaespider2	47	21
Predators	Araneae	spider	araneaespider20	17	5
Predators	Araneae	spider	araneaespider21	3	3
Predators	Araneae	spider	araneaespider22	4	2
Predators	Araneae	spider	araneaespider23	2	2
Predators	Araneae	spider	araneaespider24	3	2
Predators	Araneae	spider	araneaespider25	8	6
Predators	Araneae	spider	araneaespider26	1	1
Predators	Araneae	spider	araneaespider27	8	5
Predators	Araneae	spider	araneaespider28	3	3
Predators	Araneae	spider	araneaespider29	43	6
Predators	Araneae	spider	araneaespider3	1	1
Predators	Araneae	spider	araneaespider30	5	4
Predators	Araneae	spider	araneaespider31	1	1
Predators	Araneae	spider	araneaespider32	1	1
Predators	Araneae	spider	araneaespider33	1	1
Predators	Araneae	spider	araneaespider34	2	1
Predators	Araneae	spider	araneaespider35	2	2
Predators	Araneae	spider	araneaespider36	3	2
Predators	Araneae	spider	araneaespider37	1	1
Predators	Araneae	spider	araneaespider38	2	1
Predators	Araneae	spider	araneaespider39	2	2
Predators	Araneae	spider	araneaespider4	20	13
Predators	Araneae	spider	araneaespider40	11	4
Predators	Araneae	spider	araneaespider41	1	1
Predators	Araneae	spider	araneaespider42	1	1
Predators	Araneae	spider	araneaespider43	2	2
Predators	Araneae	spider	araneaespider44	1	1
Predators	Araneae	spider	araneaespider45	3	2
Predators	Araneae	spider	araneaespider46	2	2
Predators	Araneae	spider	araneaespider47	2	2
Predators	Araneae	spider	araneaespider48	6	5
Predators	Araneae	spider	araneaespider49	1	1
Predators	Araneae	spider	araneaespider5	5	4
Predators	Araneae	spider	araneaespider50	2	2
Predators	Araneae	spider	araneaespider51	1	1
Predators	Araneae	spider	araneaespider52	1	1
Predators	Araneae	spider	araneaespider53	1	1
Predators	Araneae	spider	araneaespider54	2	1
Predators	Araneae	spider	araneaespider55	4	2
Predators	Araneae	spider	araneaespider56	1	1
Predators	Araneae	spider	araneaespider57	2	1
Predators	Araneae	spider	araneaespider58	2	1
Predators	Araneae	spider	araneaespider59	1	1
Predators	Araneae	spider	araneaespider6	18	11
Predators	Araneae	spider	araneaespider60	1	1
Predators	Araneae	spider	araneaespider61	1	1
Predators	Araneae	spider	araneaespider65	1	1
Predators	Araneae	spider	araneaespider66	1	1
Predators	Araneae	spider	araneaespider68	1	1
Predators	Araneae	spider	araneaespider7	2	1
Predators	Araneae	spider	araneaespider8	8	6
Predators	Araneae	spider	araneaespider9	2	2
Detritivores	Blattodea	none	blattodea1	2	2
Pollinators	Coleoptera	non-predatory	coleoptera1	2	1
Pollinators	Coleoptera	non-predatory	coleoptera10	15	9
Pollinators	Coleoptera	non-predatory	coleoptera11	20	12
Pollinators	Coleoptera	non-predatory	coleoptera12	9	2
Pollinators	Coleoptera	non-predatory	coleoptera13	19	12
Pollinators	Coleoptera	non-predatory	coleoptera14	1	1
Pollinators	Coleoptera	non-predatory	coleoptera15	2	2
Pollinators	Coleoptera	non-predatory	coleoptera16	6	5
Pollinators	Coleoptera	non-predatory	coleoptera17	1	1
Pollinators	Coleoptera	non-predatory	coleoptera18	3	3
Pollinators	Coleoptera	non-predatory	coleoptera19	1	1
Pollinators	Coleoptera	non-predatory	coleoptera2	11	8
Pollinators	Coleoptera	non-predatory	coleoptera20	12	7
Pollinators	Coleoptera	non-predatory	coleoptera21	3	1
Pollinators	Coleoptera	non-predatory	coleoptera22	7	4
Pollinators	Coleoptera	non-predatory	coleoptera23	4	4
Pollinators	Coleoptera	non-predatory	coleoptera24	12	3
Pollinators	Coleoptera	non-predatory	coleoptera25	11	6
Pollinators	Coleoptera	non-predatory	coleoptera26	1	1
Pollinators	Coleoptera	non-predatory	coleoptera27	1	1
Pollinators	Coleoptera	non-predatory	coleoptera29	1	1
Pollinators	Coleoptera	non-predatory	coleoptera3	21	11
Pollinators	Coleoptera	non-predatory	coleoptera30	2	2
Pollinators	Coleoptera	non-predatory	coleoptera31	1	1
Pollinators	Coleoptera	non-predatory	coleoptera32	1	1
Pollinators	Coleoptera	non-predatory	coleoptera35	4	3
Pollinators	Coleoptera	non-predatory	coleoptera4	45	6
Pollinators	Coleoptera	non-predatory	coleoptera5	51	13
Pollinators	Coleoptera	non-predatory	coleoptera6	12	8
Pollinators	Coleoptera	non-predatory	coleoptera7	2	2
Pollinators	Coleoptera	non-predatory	coleoptera8	11	9
Pollinators	Coleoptera	non-predatory	coleoptera9	16	9
Pollinators	Coleoptera	beetle	coleopterabeetle1	31	16
Pollinators	Coleoptera	beetle	coleopterabeetle2	5	5
Pollinators	Coleoptera	beetle	coleopterabeetle3	1	1
Pollinators	Coleoptera	beetle	coleopterabeetle4	1	1
Pollinators	Coleoptera	cerambycidae	coleopteracerambycidae1	14	6
Pollinators	Coleoptera	non-predatory	coleopteracurculionidae1	1	1
Pollinators	Coleoptera	non-predatory	coleopteracurculionidae2	1	1
Pollinators	Coleoptera	elateridae	coleopteraelateridae1	16	7
Folivore	Coleoptera	larvae	coleopteralarvae1	1	1
Pollinators	Coleoptera	longicorn	coleopteralongicorn1	1	1
Miscellaneous	Coleoptera	staphylinidae	staphylinidae2	2	2
Detritivores	Collembola	none	collembola1	4231	25
Detritivores	Collembola	none	collembola10	45	10
Detritivores	Collembola	none	collembola11	2	2
Detritivores	Collembola	none	collembola12	2	2
Detritivores	Collembola	none	collembola13	8	6
Detritivores	Collembola	none	collembola14	2	2
Detritivores	Collembola	none	collembola15	3	3
Detritivores	Collembola	none	collembola16	1	1
Detritivores	Collembola	none	collembola17	20	1
Detritivores	Collembola	none	collembola2	253	14
Detritivores	Collembola	none	collembola20	30	2
Detritivores	Collembola	none	collembola21	1	1
Detritivores	Collembola	none	collembola24	1	1
Detritivores	Collembola	none	collembola3	23	4
Detritivores	Collembola	none	collembola4	43	10
Detritivores	Collembola	none	collembola5	1	1
Detritivores	Collembola	none	collembola6	10	2
Detritivores	Collembola	none	collembola7	1	1
Detritivores	Collembola	none	collembola8	1	1
Detritivores	Collembola	none	collembola9	2	2
Detritivores	Collembola	achorutidae	collembolaachorutidae1	442	12
Detritivores	Dermaptera	none	dermaptera1	1	1
Pollinators	Diptera	pollen-feeding	diptera1	1841	27
Pollinators	Diptera	pollen-feeding	diptera10	7	4
Pollinators	Diptera	pollen-feeding	diptera11	37	7
Pollinators	Diptera	pollen-feeding	diptera12	176	15
Pollinators	Diptera	pollen-feeding	diptera13	27	6
Pollinators	Diptera	pollen-feeding	diptera14	154	18
Pollinators	Diptera	pollen-feeding	diptera15	82	13
Pollinators	Diptera	pollen-feeding	diptera16	51	6
Pollinators	Diptera	pollen-feeding	diptera17	42	6
Pollinators	Diptera	pollen-feeding	diptera18	87	10
Pollinators	Diptera	pollen-feeding	diptera19	165	15
Pollinators	Diptera	pollen-feeding	diptera2	71	10
Pollinators	Diptera	pollen-feeding	diptera20	6	3
Pollinators	Diptera	pollen-feeding	diptera21	59	7
Pollinators	Diptera	pollen-feeding	diptera22	6	5
Pollinators	Diptera	pollen-feeding	diptera23	9	4
Pollinators	Diptera	pollen-feeding	diptera25	1	1
Pollinators	Diptera	pollen-feeding	diptera26	1	1
Pollinators	Diptera	pollen-feeding	diptera27	15	4
Pollinators	Diptera	pollen-feeding	diptera28	6	2
Pollinators	Diptera	pollen-feeding	diptera29	2	1
Pollinators	Diptera	pollen-feeding	diptera3	4	3
Pollinators	Diptera	pollen-feeding	diptera30	6	1
Pollinators	Diptera	pollen-feeding	diptera32	128	9
Pollinators	Diptera	pollen-feeding	diptera33	403	12
Pollinators	Diptera	pollen-feeding	diptera34	1	1
Pollinators	Diptera	pollen-feeding	diptera35	2	1
Pollinators	Diptera	pollen-feeding	diptera36	59	7
Pollinators	Diptera	pollen-feeding	diptera37	8	2
Pollinators	Diptera	pollen-feeding	diptera38	1	1
Pollinators	Diptera	pollen-feeding	diptera39	4	3
Pollinators	Diptera	pollen-feeding	diptera4	145	17
Pollinators	Diptera	pollen-feeding	diptera40	5	3
Pollinators	Diptera	pollen-feeding	diptera41	1	1
Pollinators	Diptera	pollen-feeding	diptera42	6	2
Pollinators	Diptera	pollen-feeding	diptera44	1	1
Pollinators	Diptera	pollen-feeding	diptera48	3	1
Pollinators	Diptera	pollen-feeding	diptera5	3141	26
Pollinators	Diptera	pollen-feeding	diptera6	12	4
Pollinators	Diptera	pollen-feeding	diptera7	306	25
Pollinators	Diptera	pollen-feeding	diptera8	326	23
Pollinators	Diptera	pollen-feeding	diptera9	30	4
Predators	Diptera	ceratopogonidae	dipteraceratopogonidae1	41	5
Predators	Diptera	ceratopogonidae	dipteraceratopogonidae2	16	7
Predators	Diptera	ceratopogonidae	dipteraceratopogonidae3	26	7
Predators	Diptera	ceratopogonidae	dipteraceratopogonidae4	41	10
Predators	Diptera	drone_fly	dipteradrone_fly1	1	1
Miscellaneous	Diptera	fly	dipterafly1	124	12
Miscellaneous	Diptera	fly	dipterafly10	471	25
Miscellaneous	Diptera	fly	dipterafly11	474	21
Miscellaneous	Diptera	fly	dipterafly12	284	22
Miscellaneous	Diptera	fly	dipterafly13	218	19
Miscellaneous	Diptera	fly	dipterafly14	70	11
Miscellaneous	Diptera	fly	dipterafly15	75	18
Miscellaneous	Diptera	fly	dipterafly16	8	6
Miscellaneous	Diptera	fly	dipterafly17	297	22
Miscellaneous	Diptera	fly	dipterafly18	423	23
Miscellaneous	Diptera	fly	dipterafly19	6	3
Miscellaneous	Diptera	fly	dipterafly2	9	4
Miscellaneous	Diptera	fly	dipterafly20	11	4
Miscellaneous	Diptera	fly	dipterafly21	59	17
Miscellaneous	Diptera	fly	dipterafly22	13	5
Miscellaneous	Diptera	fly	dipterafly23	150	15
Miscellaneous	Diptera	fly	dipterafly24	182	20
Miscellaneous	Diptera	fly	dipterafly25	70	10
Miscellaneous	Diptera	fly	dipterafly26	1	1
Miscellaneous	Diptera	fly	dipterafly27	111	7
Miscellaneous	Diptera	fly	dipterafly28	41	7
Miscellaneous	Diptera	fly	dipterafly29	5	1
Miscellaneous	Diptera	fly	dipterafly3	10	2
Miscellaneous	Diptera	fly	dipterafly30	5	1
Miscellaneous	Diptera	fly	dipterafly31	28	4
Miscellaneous	Diptera	fly	dipterafly32	48	5
Miscellaneous	Diptera	fly	dipterafly33	1	1
Miscellaneous	Diptera	fly	dipterafly34	1	1
Miscellaneous	Diptera	fly	dipterafly35	4	2
Miscellaneous	Diptera	fly	dipterafly4	93	15
Miscellaneous	Diptera	fly	dipterafly5	14	7
Miscellaneous	Diptera	fly	dipterafly6	6	2
Miscellaneous	Diptera	fly	dipterafly7	185	14
Miscellaneous	Diptera	fly	dipterafly8	7	3
Miscellaneous	Diptera	fly	dipterafly9	188	25
Miscellaneous	Diptera	fruit_fly	dipterafruit_fly1	2	1
Pollinators	Diptera	mosquito	dipteramosquito1	649	26
Pollinators	Diptera	mosquito	dipteramosquito10	6	3
Pollinators	Diptera	mosquito	dipteramosquito11	6	5
Pollinators	Diptera	mosquito	dipteramosquito12	77	6
Pollinators	Diptera	mosquito	dipteramosquito16	2	1
Pollinators	Diptera	mosquito	dipteramosquito17	4	1
Pollinators	Diptera	mosquito	dipteramosquito2	381	24
Pollinators	Diptera	mosquito	dipteramosquito3	4	3
Pollinators	Diptera	mosquito	dipteramosquito4	24	8
Pollinators	Diptera	mosquito	dipteramosquito5	16	6
Pollinators	Diptera	mosquito	dipteramosquito6	20	5
Pollinators	Diptera	mosquito	dipteramosquito7	38	10
Pollinators	Diptera	mosquito	dipteramosquito8	6	3
Pollinators	Diptera	syrphidae	dipterasyrphidae1	22	6
Pollinators	Diptera	tipulidae	dipteratipulidae1	3	3
Pollinators	Diptera	tipulidae	dipteratipulidae2	1	1
Pollinators	Ephemeroptera	none	ephemeroptera1	2	2
Sap_suckers	Hemiptera	none	hemiptera1	55	12
Sap_suckers	Hemiptera	none	hemiptera10	1	1
Sap_suckers	Hemiptera	none	hemiptera11	2	2
Sap_suckers	Hemiptera	none	hemiptera2	1	1
Sap_suckers	Hemiptera	none	hemiptera3	6	5
Sap_suckers	Hemiptera	none	hemiptera4	1	1
Sap_suckers	Hemiptera	none	hemiptera5	3	3
Sap_suckers	Hemiptera	none	hemiptera6	1	1
Sap_suckers	Hemiptera	none	hemiptera7	1	1
Sap_suckers	Hemiptera	none	hemiptera8	1	1
Sap_suckers	Hemiptera	bug_larvae	hemipterabug_larvae2	2	2
Sap_suckers	Hemiptera	bug	hemipterabug1	2	2
Sap_suckers	Hemiptera	bug	hemipterabug2	25	8
Sap_suckers	Hemiptera	bug	hemipterabug3	91	6
Sap_suckers	Hemiptera	bug	hemipterabug4	4	2
Sap_suckers	Hemiptera	larvae	hemipteralarvae1	1	1
Sap_suckers	Hemiptera	larvae	hemipteralarvae2	3	2
Sap_suckers	Hemiptera	homoptera	homoptera1	18	6
Sap_suckers	Hemiptera	homoptera	homoptera10	11	3
Sap_suckers	Hemiptera	homoptera	homoptera11	7	3
Sap_suckers	Hemiptera	homoptera	homoptera12	18	7
Sap_suckers	Hemiptera	homoptera	homoptera13	3	3
Sap_suckers	Hemiptera	homoptera	homoptera14	35	12
Sap_suckers	Hemiptera	homoptera	homoptera15	170	24
Sap_suckers	Hemiptera	homoptera	homoptera16	5	2
Sap_suckers	Hemiptera	homoptera	homoptera17	14	5
Sap_suckers	Hemiptera	homoptera	homoptera18	14	5
Sap_suckers	Hemiptera	homoptera	homoptera19	3	2
Sap_suckers	Hemiptera	homoptera	homoptera2	1	1
Sap_suckers	Hemiptera	homoptera	homoptera20	26	7
Sap_suckers	Hemiptera	homoptera	homoptera21	6	4
Sap_suckers	Hemiptera	homoptera	homoptera22	19	12
Sap_suckers	Hemiptera	homoptera	homoptera23	6	5
Sap_suckers	Hemiptera	homoptera	homoptera24	3	3
Sap_suckers	Hemiptera	homoptera	homoptera25	13	6
Sap_suckers	Hemiptera	homoptera	homoptera26	2	2
Sap_suckers	Hemiptera	homoptera	homoptera27	42	12
Sap_suckers	Hemiptera	homoptera	homoptera28	12	2
Sap_suckers	Hemiptera	homoptera	homoptera29	1	1
Sap_suckers	Hemiptera	homoptera	homoptera3	567	18
Sap_suckers	Hemiptera	homoptera	homoptera30	5	4
Sap_suckers	Hemiptera	homoptera	homoptera31	6	3
Sap_suckers	Hemiptera	homoptera	homoptera32	25	9
Sap_suckers	Hemiptera	homoptera	homoptera33	27	4
Sap_suckers	Hemiptera	homoptera	homoptera34	6	6
Sap_suckers	Hemiptera	homoptera	homoptera35	3	2
Sap_suckers	Hemiptera	homoptera	homoptera36	2	2
Sap_suckers	Hemiptera	homoptera	homoptera37	4	2
Sap_suckers	Hemiptera	homoptera	homoptera38	1	1
Sap_suckers	Hemiptera	homoptera	homoptera39	2	2
Sap_suckers	Hemiptera	homoptera	homoptera4	105	18
Sap_suckers	Hemiptera	homoptera	homoptera40	1	1
Sap_suckers	Hemiptera	homoptera	homoptera41	3	2
Sap_suckers	Hemiptera	homoptera	homoptera42	3	2
Sap_suckers	Hemiptera	homoptera	homoptera43	1	1
Sap_suckers	Hemiptera	homoptera	homoptera44	10	4
Sap_suckers	Hemiptera	homoptera	homoptera45	113	11
Sap_suckers	Hemiptera	homoptera	homoptera46	4	3
Sap_suckers	Hemiptera	homoptera	homoptera47	3	2
Sap_suckers	Hemiptera	homoptera	homoptera48	43	12
Sap_suckers	Hemiptera	homoptera	homoptera49	7	3
Sap_suckers	Hemiptera	homoptera	homoptera5	14	6
Sap_suckers	Hemiptera	homoptera	homoptera50	1	1
Sap_suckers	Hemiptera	homoptera	homoptera51	3	2
Sap_suckers	Hemiptera	homoptera	homoptera52	6	6
Sap_suckers	Hemiptera	homoptera	homoptera54	5	3
Sap_suckers	Hemiptera	homoptera	homoptera55	3	2
Sap_suckers	Hemiptera	homoptera	homoptera56	1	1
Sap_suckers	Hemiptera	homoptera	homoptera57	29	9
Sap_suckers	Hemiptera	homoptera	homoptera58	7	3
Sap_suckers	Hemiptera	homoptera	homoptera59	3	2
Sap_suckers	Hemiptera	homoptera	homoptera6	5	3
Sap_suckers	Hemiptera	homoptera	homoptera60	13	7
Sap_suckers	Hemiptera	homoptera	homoptera61	5	3
Sap_suckers	Hemiptera	homoptera	homoptera62	3	3
Sap_suckers	Hemiptera	homoptera	homoptera63	13	3
Sap_suckers	Hemiptera	homoptera	homoptera64	1	1
Sap_suckers	Hemiptera	homoptera	homoptera65	1	1
Sap_suckers	Hemiptera	homoptera	homoptera66	2	1
Sap_suckers	Hemiptera	homoptera	homoptera67	3	3
Sap_suckers	Hemiptera	homoptera	homoptera68	2	1
Sap_suckers	Hemiptera	homoptera	homoptera69	2	2
Sap_suckers	Hemiptera	homoptera	homoptera7	6	4
Sap_suckers	Hemiptera	homoptera	homoptera70	2	2
Sap_suckers	Hemiptera	homoptera	homoptera71	28	1
Sap_suckers	Hemiptera	homoptera	homoptera72	1	1
Sap_suckers	Hemiptera	homoptera	homoptera73	2	2
Sap_suckers	Hemiptera	homoptera	homoptera74	8	2
Sap_suckers	Hemiptera	homoptera	homoptera75	3	2
Sap_suckers	Hemiptera	homoptera	homoptera76	1	1
Sap_suckers	Hemiptera	homoptera	homoptera77	14	1
Sap_suckers	Hemiptera	homoptera	homoptera78	2	1
Sap_suckers	Hemiptera	homoptera	homoptera79	5	2
Sap_suckers	Hemiptera	homoptera	homoptera8	232	16
Sap_suckers	Hemiptera	homoptera	homoptera80	29	3
Sap_suckers	Hemiptera	homoptera	homoptera81	1	1
Sap_suckers	Hemiptera	homoptera	homoptera82	1	1
Sap_suckers	Hemiptera	homoptera	homoptera83	3	2
Sap_suckers	Hemiptera	homoptera	homoptera84	1	1
Sap_suckers	Hemiptera	homoptera	homoptera85	1	1
Sap_suckers	Hemiptera	homoptera	homoptera86	1	1
Sap_suckers	Hemiptera	homoptera	homoptera87	2	1
Sap_suckers	Hemiptera	homoptera	homoptera88	1	1
Sap_suckers	Hemiptera	homoptera	homoptera89	1	1
Sap_suckers	Hemiptera	homoptera	homoptera9	1	1
Sap_suckers	Hemiptera	homoptera	homoptera92	1	1
Sap_suckers	Hemiptera	homoptera	homoptera93	5	1
Sap_suckers	Hemiptera	homoptera	homoptera94	1	1
Sap_suckers	Hemiptera	homoptera	homoptera95	1	1
Sap_suckers	Hemiptera	aphid	homopteraaphid1	5	4
Sap_suckers	Hemiptera	aphid	homopteraaphid10	27	11
Sap_suckers	Hemiptera	aphid	homopteraaphid12	2	2
Sap_suckers	Hemiptera	aphid	homopteraaphid13	28	12
Sap_suckers	Hemiptera	aphid	homopteraaphid14	15	6
Sap_suckers	Hemiptera	aphid	homopteraaphid15	18	10
Sap_suckers	Hemiptera	aphid	homopteraaphid16	6	3
Sap_suckers	Hemiptera	aphid	homopteraaphid17	10	3
Sap_suckers	Hemiptera	aphid	homopteraaphid18	9	5
Sap_suckers	Hemiptera	aphid	homopteraaphid19	2	1
Sap_suckers	Hemiptera	aphid	homopteraaphid2	57	16
Sap_suckers	Hemiptera	aphid	homopteraaphid20	13	6
Sap_suckers	Hemiptera	aphid	homopteraaphid21	30	12
Sap_suckers	Hemiptera	aphid	homopteraaphid22	1	1
Sap_suckers	Hemiptera	aphid	homopteraaphid23	2	2
Sap_suckers	Hemiptera	aphid	homopteraaphid24	8	6
Sap_suckers	Hemiptera	aphid	homopteraaphid25	2	2
Sap_suckers	Hemiptera	aphid	homopteraaphid26	8	2
Sap_suckers	Hemiptera	aphid	homopteraaphid27	2	1
Sap_suckers	Hemiptera	aphid	homopteraaphid28	6	5
Sap_suckers	Hemiptera	aphid	homopteraaphid3	6	5
Sap_suckers	Hemiptera	aphid	homopteraaphid33	1	1
Sap_suckers	Hemiptera	aphid	homopteraaphid4	44	13
Sap_suckers	Hemiptera	aphid	homopteraaphid5	58	12
Sap_suckers	Hemiptera	aphid	homopteraaphid6	21	5
Sap_suckers	Hemiptera	aphid	homopteraaphid7	307	24
Sap_suckers	Hemiptera	aphid	homopteraaphid8	123	11
Sap_suckers	Hemiptera	aphid	homopteraaphid9	7	3
Sap_suckers	Hemiptera	blow_planthopper	homopterablow_planthopper1	1	1
Sap_suckers	Hemiptera	cicada	homopteracicada1	38	16
Sap_suckers	Hemiptera	cicada	homopteracicada10	3	2
Sap_suckers	Hemiptera	cicada	homopteracicada11	4	2
Sap_suckers	Hemiptera	cicada	homopteracicada12	1	1
Sap_suckers	Hemiptera	cicada	homopteracicada15	3	1
Sap_suckers	Hemiptera	cicada	homopteracicada16	1	1
Sap_suckers	Hemiptera	cicada	homopteracicada2	12	4
Sap_suckers	Hemiptera	cicada	homopteracicada3	469	23
Sap_suckers	Hemiptera	cicada	homopteracicada4	177	18
Sap_suckers	Hemiptera	cicada	homopteracicada5	73	18
Sap_suckers	Hemiptera	cicada	homopteracicada6	16	9
Sap_suckers	Hemiptera	cicada	homopteracicada7	20	4
Sap_suckers	Hemiptera	cicada	homopteracicada8	10	9
Sap_suckers	Hemiptera	cicada	homopteracicada9	5	5
Sap_suckers	Hemiptera	larvae	homopteralarvae1	1	1
Sap_suckers	Hemiptera	larvae	homopteralarvae2	2	2
Sap_suckers	Hemiptera	larvae	homopteralarvae27	1	1
Sap_suckers	Hemiptera	larvae	homopteralarvae4	2	2
Sap_suckers	Hemiptera	larvae	homopteralarvae5	5	2
Sap_suckers	Hemiptera	larvae	homopteralarvae6	1	1
Sap_suckers	Hemiptera	larvae	homopteralarvae7	2	1
Sap_suckers	Hemiptera	larvae	homopteralarvae8	4	2
Sap_suckers	Hemiptera	planthopper_larvae	homopteraplanthopper_larvae1	2	1
Sap_suckers	Hemiptera	planthopper_larvae	homopteraplanthopper_larvae3	1	1
Sap_suckers	Hemiptera	planthopper	homopteraplanthopper1	354	25
Sap_suckers	Hemiptera	planthopper	homopteraplanthopper10	2	2
Sap_suckers	Hemiptera	planthopper	homopteraplanthopper11	10	4
Sap_suckers	Hemiptera	planthopper	homopteraplanthopper12	50	22
Sap_suckers	Hemiptera	planthopper	homopteraplanthopper13	4	3
Sap_suckers	Hemiptera	planthopper	homopteraplanthopper14	4	4
Sap_suckers	Hemiptera	planthopper	homopteraplanthopper15	41	8
Sap_suckers	Hemiptera	planthopper	homopteraplanthopper16	1	1
Sap_suckers	Hemiptera	planthopper	homopteraplanthopper17	265	25
Sap_suckers	Hemiptera	planthopper	homopteraplanthopper18	4	4
Sap_suckers	Hemiptera	planthopper	homopteraplanthopper19	25	4
Sap_suckers	Hemiptera	planthopper	homopteraplanthopper2	13	3
Sap_suckers	Hemiptera	planthopper	homopteraplanthopper20	237	17
Sap_suckers	Hemiptera	planthopper	homopteraplanthopper21	38	10
Sap_suckers	Hemiptera	planthopper	homopteraplanthopper22	6	3
Sap_suckers	Hemiptera	planthopper	homopteraplanthopper23	4	4
Sap_suckers	Hemiptera	planthopper	homopteraplanthopper24	2	2
Sap_suckers	Hemiptera	planthopper	homopteraplanthopper25	12	5
Sap_suckers	Hemiptera	planthopper	homopteraplanthopper26	6	5
Sap_suckers	Hemiptera	planthopper	homopteraplanthopper27	20	5
Sap_suckers	Hemiptera	planthopper	homopteraplanthopper28	17	6
Sap_suckers	Hemiptera	planthopper	homopteraplanthopper29	188	14
Sap_suckers	Hemiptera	planthopper	homopteraplanthopper3	446	27
Sap_suckers	Hemiptera	planthopper	homopteraplanthopper30	9	6
Sap_suckers	Hemiptera	planthopper	homopteraplanthopper31	3	2
Sap_suckers	Hemiptera	planthopper	homopteraplanthopper32	51	4
Sap_suckers	Hemiptera	planthopper	homopteraplanthopper33	2	2
Sap_suckers	Hemiptera	planthopper	homopteraplanthopper34	2	1
Sap_suckers	Hemiptera	planthopper	homopteraplanthopper35	11	4
Sap_suckers	Hemiptera	planthopper	homopteraplanthopper36	3	2
Sap_suckers	Hemiptera	planthopper	homopteraplanthopper37	8	2
Sap_suckers	Hemiptera	planthopper	homopteraplanthopper38	1	1
Sap_suckers	Hemiptera	planthopper	homopteraplanthopper39	3	1
Sap_suckers	Hemiptera	planthopper	homopteraplanthopper4	1	1
Sap_suckers	Hemiptera	planthopper	homopteraplanthopper45	2	1
Sap_suckers	Hemiptera	planthopper	homopteraplanthopper48	3	1
Sap_suckers	Hemiptera	planthopper	homopteraplanthopper5	14	6
Sap_suckers	Hemiptera	planthopper	homopteraplanthopper57	1	1
Sap_suckers	Hemiptera	planthopper	homopteraplanthopper6	14	8
Sap_suckers	Hemiptera	planthopper	homopteraplanthopper7	89	14
Sap_suckers	Hemiptera	planthopper	homopteraplanthopper73	1	1
Sap_suckers	Hemiptera	planthopper	homopteraplanthopper76	3	2
Sap_suckers	Hemiptera	planthopper	homopteraplanthopper8	67	15
Sap_suckers	Hemiptera	planthopper	homopteraplanthopper80	3	1
Sap_suckers	Hemiptera	planthopper	homopteraplanthopper9	1	1
Sap_suckers	Hemiptera	pseudococcidae	homopterapseudococcidae1	3	1
Pollinators	Hymenoptera	none	hymenoptera1	292	17
Pollinators	Hymenoptera	none	hymenoptera10	12	7
Pollinators	Hymenoptera	none	hymenoptera11	9	3
Pollinators	Hymenoptera	none	hymenoptera12	13	6
Pollinators	Hymenoptera	none	hymenoptera13	9	5
Pollinators	Hymenoptera	none	hymenoptera14	1	1
Pollinators	Hymenoptera	none	hymenoptera15	92	10
Pollinators	Hymenoptera	none	hymenoptera16	1	1
Pollinators	Hymenoptera	none	hymenoptera17	3	2
Pollinators	Hymenoptera	none	hymenoptera18	6	4
Pollinators	Hymenoptera	none	hymenoptera19	2	1
Pollinators	Hymenoptera	none	hymenoptera2	18	5
Pollinators	Hymenoptera	none	hymenoptera20	20	6
Pollinators	Hymenoptera	none	hymenoptera21	10	6
Pollinators	Hymenoptera	none	hymenoptera22	5	3
Pollinators	Hymenoptera	none	hymenoptera23	6	2
Pollinators	Hymenoptera	none	hymenoptera24	16	2
Pollinators	Hymenoptera	none	hymenoptera25	28	6
Pollinators	Hymenoptera	none	hymenoptera27	1	1
Pollinators	Hymenoptera	none	hymenoptera28	1	1
Pollinators	Hymenoptera	none	hymenoptera3	8	4
Pollinators	Hymenoptera	none	hymenoptera4	38	16
Pollinators	Hymenoptera	none	hymenoptera5	6	5
Pollinators	Hymenoptera	none	hymenoptera6	36	13
Pollinators	Hymenoptera	none	hymenoptera8	3	2
Pollinators	Hymenoptera	none	hymenoptera9	5	5
Predators	Hymenoptera	ant	hymenopteraant1	40	13
Predators	Hymenoptera	ant	hymenopteraant10	2	2
Predators	Hymenoptera	ant	hymenopteraant12	2	2
Predators	Hymenoptera	ant	hymenopteraant2	6	2
Predators	Hymenoptera	ant	hymenopteraant3	9	5
Predators	Hymenoptera	ant	hymenopteraant4	11	9
Predators	Hymenoptera	ant	hymenopteraant5	1	1
Predators	Hymenoptera	ant	hymenopteraant6	24	4
Predators	Hymenoptera	ant	hymenopteraant7	1	1
Predators	Hymenoptera	ant	hymenopteraant8	1	1
Predators	Hymenoptera	ant	hymenopteraant9	5	4
Pollinators	Hymenoptera	be	hymenopterabe1	5	1
Pollinators	Hymenoptera	bee	hymenopterabee1	41	10
Pollinators	Hymenoptera	bee	hymenopterabee2	3	3
Pollinators	Hymenoptera	bee	hymenopterabee3	7	4
Pollinators	Hymenoptera	bee	hymenopterabee4	4	4
Pollinators	Hymenoptera	bee	hymenopterabee5	1	1
Pollinators	Hymenoptera	bee	hymenopterabee8	2	1
Predators	Hymenoptera	encyrtidae	hymenopteraencyrtidae1	891	25
Predators	Hymenoptera	encyrtidae	hymenopteraencyrtidae2	53	10
Predators	Hymenoptera	encyrtidae	hymenopteraencyrtidae4	4	4
Predators	Hymenoptera	encyrtidae	hymenopteraencyrtidae5	18	10
Predators	Hymenoptera	encyrtidae	hymenopteraencyrtidae6	48	15
Predators	Hymenoptera	parasitoid	hymenopteraparasitoid1	85	18
Predators	Hymenoptera	pteromalidae	hymenopterapteromalidae1	280	24
Predators	Hymenoptera	pteromalidae	hymenopterapteromalidae2	18	9
Predators	Hymenoptera	pteromalidae	hymenopterapteromalidae3	65	4
Predators	Hymenoptera	pteromalidae	hymenopterapteromalidae4	4	2
Detritivores	Isoptera	termite	isopteratermite1	2	1
Detritivores	Isoptera	termite	isopteratermite2	8	4
Pollinators	Lepidoptera	non-predatory	lepidoptera1	91	17
Pollinators	Lepidoptera	non-predatory	lepidoptera10	16	6
Pollinators	Lepidoptera	non-predatory	lepidoptera11	3	2
Pollinators	Lepidoptera	non-predatory	lepidoptera12	1	1
Pollinators	Lepidoptera	non-predatory	lepidoptera13	1	1
Pollinators	Lepidoptera	non-predatory	lepidoptera14	4	2
Pollinators	Lepidoptera	non-predatory	lepidoptera15	4	2
Pollinators	Lepidoptera	non-predatory	lepidoptera16	3	2
Pollinators	Lepidoptera	non-predatory	lepidoptera2	9	6
Pollinators	Lepidoptera	non-predatory	lepidoptera3	2	2
Pollinators	Lepidoptera	non-predatory	lepidoptera4	2	2
Pollinators	Lepidoptera	non-predatory	lepidoptera5	6	1
Pollinators	Lepidoptera	non-predatory	lepidoptera6	3	2
Pollinators	Lepidoptera	non-predatory	lepidoptera7	52	10
Pollinators	Lepidoptera	non-predatory	lepidoptera9	1	1
Folivore	Lepidoptera	larvae_measuring_worm	lepidopteralarvae_measuring_worm1	1	1
Folivore	Lepidoptera	larvae	lepidopteralarvae1	4	3
Folivore	Lepidoptera	larvae	lepidopteralarvae10	1	1
Folivore	Lepidoptera	larvae	lepidopteralarvae11	6	5
Folivore	Lepidoptera	larvae	lepidopteralarvae12	1	1
Folivore	Lepidoptera	larvae	lepidopteralarvae13	2	1
Folivore	Lepidoptera	larvae	lepidopteralarvae20	1	1
Folivore	Lepidoptera	larvae	lepidopteralarvae21	2	1
Folivore	Lepidoptera	larvae	lepidopteralarvae3	9	6
Folivore	Lepidoptera	larvae	lepidopteralarvae4	3	2
Folivore	Lepidoptera	larvae	lepidopteralarvae5	5	5
Folivore	Lepidoptera	larvae	lepidopteralarvae6	2	2
Folivore	Lepidoptera	larvae	lepidopteralarvae7	2	2
Folivore	Lepidoptera	larvae	lepidopteralarvae8	3	2
Folivore	Lepidoptera	larvae	lepidopteralarvae9	2	2
Detritivores	Lepidoptera	unknown	lepidopteramite1	3	2
Pollinators	Lepidoptera	moth	lepidopteramoth1	7	3
Pollinators	Lepidoptera	moth	lepidopteramoth2	1	1
Predators	Mecoptera	none	mecoptera1	1	1
Predators	Odonata	none	odonata1	1	2
Predators	Odonata	none	odonata2	1	1
Folivore	Orthoptera	none	orthoptera1	25	14
Folivore	Orthoptera	none	orthoptera10	1	1
Folivore	Orthoptera	none	orthoptera11	5	2
Folivore	Orthoptera	none	orthoptera12	10	5
Folivore	Orthoptera	none	orthoptera13	1	1
Folivore	Orthoptera	none	orthoptera15	1	1
Folivore	Orthoptera	none	orthoptera16	11	5
Folivore	Orthoptera	none	orthoptera2	26	7
Folivore	Orthoptera	none	orthoptera3	4	2
Folivore	Orthoptera	none	orthoptera4	13	10
Folivore	Orthoptera	none	orthoptera5	6	4
Folivore	Orthoptera	none	orthoptera6	1	1
Folivore	Orthoptera	none	orthoptera7	3	3
Predators	Orthoptera	none	orthoptera8	1	1
Folivore	Orthoptera	none	orthoptera9	10	6
Folivore	Orthoptera	cricket_larvae	orthopteracricket_larvae2	1	1
Folivore	Orthoptera	cricket	orthopteracricket1	14	6
Folivore	Orthoptera	cricket	orthopteracricket2	28	10
Folivore	Orthoptera	larvae	orthopteralarvae1	2	1
Folivore	Orthoptera	larvae	orthopteralarvae2	5	4
Folivore	Orthoptera	larvae	orthopteralarvae3	8	6
Folivore	Orthoptera	larvae	orthopteralarvae5	1	1
Folivore	Orthoptera	tettigoniidae	orthopteratettigoniidae1	1	1
Folivore	Phasmatodea	none	phasmatodea1	1	1
Folivore	Phasmatodea	none	phasmatodea2	3	3
Folivore	Phasmatodea	none	phasmatodea3	2	1
Folivore	Phasmatodea	none	phasmatodea5	1	1
Folivore	Phasmatodea	larvae	phasmatodealarvae1	1	1
Miscellaneous	Thysanoptera	none	thysanoptera1	7	4
Miscellaneous	Thysanoptera	none	thysanoptera10	23	12
Miscellaneous	Thysanoptera	none	thysanoptera11	19	4
Miscellaneous	Thysanoptera	none	thysanoptera12	1	1
Miscellaneous	Thysanoptera	none	thysanoptera13	26	13
Miscellaneous	Thysanoptera	none	thysanoptera14	42	18
Miscellaneous	Thysanoptera	none	thysanoptera15	5	2
Miscellaneous	Thysanoptera	none	thysanoptera16	4	4
Miscellaneous	Thysanoptera	none	thysanoptera17	114	14
Miscellaneous	Thysanoptera	none	thysanoptera18	1	1
Miscellaneous	Thysanoptera	none	thysanoptera19	5	3
Miscellaneous	Thysanoptera	none	thysanoptera2	324	18
Miscellaneous	Thysanoptera	none	thysanoptera20	6	3
Miscellaneous	Thysanoptera	none	thysanoptera21	3	2
Miscellaneous	Thysanoptera	none	thysanoptera22	110	10
Miscellaneous	Thysanoptera	none	thysanoptera23	4	4
Miscellaneous	Thysanoptera	none	thysanoptera3	14	5
Miscellaneous	Thysanoptera	none	thysanoptera4	2	1
Miscellaneous	Thysanoptera	none	thysanoptera5	10	3
Miscellaneous	Thysanoptera	none	thysanoptera6	397	17
Miscellaneous	Thysanoptera	none	thysanoptera7	11	7
Miscellaneous	Thysanoptera	none	thysanoptera8	14	5
Miscellaneous	Thysanoptera	none	thysanoptera9	12	3
Miscellaneous	Thysanoptera	larvae	thysanopteralarvae2	10	7
Miscellaneous	Thysanoptera	larvae	thysanopteralarvae3	23	8
Miscellaneous	Thysanoptera	thrips	thysanopterathrips1	4	2
Miscellaneous	Thysanoptera	thrips	thysanopterathrips2	1	1
Miscellaneous	Thysanoptera	thrips	thysanopterathrips3	1	1
